# Supplementary material for: Valorization of Selected Biomass-Derived Molecules on Olea europaea Leaves-Biotemplated TiO2-g-C3N4 Photocatalysts
Source: Biomimetics (Basel). 2024 Nov 24;9(12):726. doi: 10.3390/biomimetics9120726 (PMC11672941; doi:10.3390/biomimetics9120726)
Supplement: Supplementary file 1 [file biomimetics-09-00726-s001.zip]

Archive with 1 entries (1 files):
- biomimetics-3304747-supplementary.pdf
